# Supplementary material for: Combined Inactivation of Pocket Proteins and APC/CCdh1 by Cdk4/6 Controls Recovery from DNA Damage in G1 Phase
Source: Cells. 2021 Mar 4;10(3):550. doi: 10.3390/cells10030550 (PMC7999910; doi:10.3390/cells10030550)
Supplement: Supplementary file 1 [file cells-10-00550-s001.zip]

Archive with 3 entries (3 files):
- FigS1.pdf
- FigS2.pdf
- FigS3.pdf
